# Supplementary material for: A novel treatment strategy for lapatinib resistance in a subset of HER2-amplified gastric cancer
Source: BMC Cancer. 2021 Aug 16;21:923. doi: 10.1186/s12885-021-08283-9 (PMC8366014; doi:10.1186/s12885-021-08283-9)
Supplement: Supplementary file 2 — Additional file 2. [file 12885_2021_8283_MOESM2_ESM.xls]

## Sheet: Table S1
Table S1. The list of sgRNAs with fold change more than 20 between lapatinib and DMSO treatment groups of N87 cells
sgRNA	Gene	Fold Change
HGLibB_38463	POLE2	154.311
HGLibA_59886	TRIM7	139.837
HGLibB_00813	ADAMTS18	134.578
HGLibB_11131	CRHR2	94.2421
HGLibB_05768	C1orf141	83.7664
HGLibA_39993	NETO1	82.7679
HGLibA_34285	LAMTOR4	77.7624
HGLibB_06389	C5orf47	74.177
HGLibA_57680	THRAP3	69.8796
HGLibB_53250	TUBGCP4	69.8215
HGLibA_62053	VPS33A	69.7006
HGLibB_57602	ZNF747	68.6553
HGLibB_28968	MAGOHB	65.6763
HGLibA_56811	TBC1D29	60.8591
HGLibA_03758	ATP6V1G1	55.9823
HGLibB_52234	TRAPPC1	55.6612
HGLibB_17097	FAM133B	54.4062
HGLibA_25086	hsa-mir-346	53.687
HGLibA_64405	ZNF503	51.9878
HGLibA_15614	EFTUD1	51.3325
HGLibB_29377	MAT2A	50.3877
HGLibA_56910	TBP	49.6148
HGLibB_24696	ITGA3	49.0608
HGLibA_43187	P4HA1	48.9555
HGLibA_19933	GET4	48.5164
HGLibA_24027	hsa-mir-181c	48.1612
HGLibB_03056	ARMS2	46.9938
HGLibB_33468	NPR2	46.8248
HGLibA_30856	IDUA	46.8053
HGLibB_43516	S100A7A	46.7048
HGLibB_00069	AARS	46.0586
HGLibB_57969	ZSWIM1	46.0044
HGLibB_20035	GIF	45.5033
HGLibA_30760	IARS	45.4844
HGLibB_43647	SAMD9L	44.8893
HGLibB_19986	GGT1	44.8364
HGLibA_10870	COX7B2	43.3302
HGLibB_43841	SCFD1	42.9147
HGLibA_52193	SH2D5	41.7875
HGLibA_47720	PTPN11	41.1951
HGLibA_34885	LINS	41.1922
HGLibB_14030	DTD1	41.1494
HGLibA_32057	ITGB1	41.1209
HGLibA_57922	TLN1	41.0639
HGLibB_13013	DFNB59	41.0526
HGLibB_16740	EXOC8	41.0156
HGLibA_30543	HSP90B1	40.7549
HGLibA_64894	ZNF709	40.6392
HGLibA_32230	JDP2	40.3809
HGLibB_42016	RGS16	40.3361
HGLibA_05033	C10orf113	40.1075
HGLibB_38971	PPP1R12A	39.9909
HGLibA_22257	HHEX	39.941
HGLibB_11172	CRKL	39.8194
HGLibA_25748	hsa-mir-422a	39.5636
HGLibB_11956	CXXC11	39.3912
HGLibA_56476	TADA2B	38.9108
HGLibB_42571	RNF213	38.7708
HGLibA_15663	EHBP1L1	38.2928
HGLibA_41751	OR10A3	38.2742
HGLibB_43810	SCARA3	38.2079
HGLibB_34037	NUPL1	38.1973
HGLibB_17862	FARSB	38.1867
HGLibB_03764	ATP6V1H	38.1629
HGLibA_50352	RPS11	38.155
HGLibA_36048	LYRM9	38.1233
HGLibB_43324	RTDR1	38.1101
HGLibB_00030	AADAC	38.0863
HGLibA_39808	NDUFB5	38.0573
HGLibA_27377	hsa-mir-483	38.0045
HGLibB_43085	RPS3	37.9887
HGLibB_49921	TEKT4	37.8783
HGLibB_03756	ATP6V1G1	37.8468
HGLibB_01883	ANAPC5	37.6141
HGLibA_47041	PRPH2	37.4424
HGLibB_28467	LRTOMT	37.0731
HGLibA_29130	hsa-mir-6731	37.0397
HGLibA_38952	MYC	36.9499
HGLibB_54890	WASF2	36.8885
HGLibB_45349	SLC14A2	36.8757
HGLibA_26361	hsa-mir-4474	36.6794
HGLibB_33868	NUCB2	36.588
HGLibB_47146	SOS1	36.5475
HGLibA_49478	RHOG	36.5095
HGLibA_03811	ATR	36.4943
HGLibA_28455	hsa-mir-577	36.4362
HGLibB_08204	CCT6B	36.4337
HGLibB_21857	HAUS5	36.2322
HGLibA_52554	SKA3	36.2096
HGLibB_53521	UBE2D2	36.1369
HGLibB_09559	CHRNA2	35.8972
HGLibB_47620	SPIN3	35.8773
HGLibA_31715	INTS6	35.5333
HGLibA_57318	TESK2	35.5284
HGLibA_12395	DBNDD2	35.5038
HGLibA_02933	ARL13B	35.4915
HGLibA_23291	hsa-mir-1184-3	35.4693
HGLibA_05641	C19orf25	35.4595
HGLibA_33644	KPNA2	35.3907
HGLibB_54449	VANGL2	35.3564
HGLibA_23594	hsa-mir-1273d	35.3319
HGLibA_63982	ZNF263	35.3246
HGLibB_37149	PGAM1	35.0781
HGLibB_13148	DHX15	34.964
HGLibA_02695	ARGLU1	34.935
HGLibA_06663	C9orf114	34.8938
HGLibB_23300	HSPBP1	34.8479
HGLibA_03797	ATPAF1	34.3324
HGLibB_30817	MRI1	34.3229
HGLibB_39782	PRR24	34.3015
HGLibA_26318	hsa-mir-4464	34.2587
HGLibA_55541	ST3GAL6	34.2564
HGLibB_53748	UCK2	34.2113
HGLibA_61084	UBXN7	34.1734
HGLibA_56470	TADA1	34.1236
HGLibA_26378	hsa-mir-4477b	34.0646
HGLibB_16712	EXOC2	34.0457
HGLibA_50975	SAMD4B	33.848
HGLibB_37929	PLBD2	33.8082
HGLibB_15363	ECE2	33.7941
HGLibB_39398	PREX2	33.7707
HGLibA_44428	PFDN2	33.6002
HGLibB_17672	FAM71D	33.5374
HGLibB_25256	KCNJ9	33.4678
HGLibB_10681	COPA	33.4446
HGLibB_46908	SNRPA1	33.3427
HGLibA_45673	PNMAL1	33.2043
HGLibB_17467	FAM217A	33.1446
HGLibA_03084	ARPC3	32.8154
HGLibB_29490	MBTD1	32.7926
HGLibB_45354	SLC15A2	32.7699
HGLibA_40492	NMT1	32.7654
HGLibB_12026	CYGB	32.7222
HGLibA_47260	PRSS58	32.7132
HGLibB_35183	OR5A1	32.6611
HGLibA_07177	CAPN8	32.6023
HGLibB_55961	ZCCHC2	32.5864
HGLibA_30942	IFLTD1	32.5436
HGLibB_03755	ATP6V1G1	32.4355
HGLibA_15369	EBNA1BP2	32.2583
HGLibA_22900	HOXA11	32.2427
HGLibA_33441	KLHL21	32.2337
HGLibB_07073	CAMK2N1	32.1334
HGLibA_34939	LLGL2	32.1089
HGLibB_53799	UGDH	32.0955
HGLibA_10681	COMMD9	32.0933
HGLibB_10467	COG4	32.0933
HGLibB_07549	CCDC116	32.0422
HGLibA_35995	LYN	32.0244
HGLibB_41384	RBBP6	32.0177
HGLibB_25015	KARS	31.9889
HGLibB_29334	MARS	31.9823
HGLibB_25737	KIAA1522	31.9712
HGLibA_19945	GFI1B	31.969
HGLibB_13601	DNAJC4	31.9424
HGLibB_41067	RAE1	31.907
HGLibB_54094	USB1	31.8959
HGLibB_24189	ILK	31.8385
HGLibA_02444	APLP2	31.7481
HGLibA_29156	hsa-mir-6737	31.6998
HGLibB_26438	KRT31	31.6712
HGLibA_57764	TIGD5	31.6405
HGLibB_39902	PRSS48	31.5332
HGLibA_49136	REPS1	31.5267
HGLibB_47646	SPINK7	31.4655
HGLibA_03716	ATP6V0C	31.4154
HGLibA_44229	PDRG1	31.4045
HGLibB_27730	LOC100129636	31.4002
HGLibB_01739	ALYREF	31.3697
HGLibB_24966	JTB	31.3089
HGLibB_17057	FAM124B	31.259
HGLibA_60330	TTBK2	31.153
HGLibA_07559	CCDC117	31.0948
HGLibA_62263	WBP1L	31.0797
HGLibB_13812	DPF3	31.0625
HGLibA_18007	FBXL3	31.0022
HGLibA_59770	TRIM39	30.9743
HGLibA_53380	SLC39A10	30.8778
HGLibB_08757	CDK2AP2	30.8265
HGLibA_07623	CCDC144A	30.8222
HGLibB_21828	HARS	30.8073
HGLibA_53134	SLC29A3	30.7923
HGLibA_19141	FTSJ3	30.7028
HGLibA_61706	USP9Y	30.6263
HGLibB_07433	CBWD5	30.4739
HGLibA_22753	HMP19	30.2592
HGLibA_59984	TRMT6	30.2235
HGLibB_53482	UBAP1	30.2131
HGLibA_15436	EDAR	30.1963
HGLibB_26157	KLHL34	30.1817
HGLibA_08195	CCT2	30.1691
HGLibA_65154	ZNF846	30.0897
HGLibB_32243	NCBP2	30.0626
HGLibB_18688	FMO4	29.9773
HGLibA_14026	DSG2	29.9732
HGLibA_40841	NPY2R	29.9441
HGLibA_26464	hsa-mir-4498	29.8923
HGLibB_52794	TSHR	29.8612
HGLibB_31061	MRPS36	29.8612
HGLibA_63678	ZMYM1	29.8446
HGLibA_42969	OSGEP	29.8281
HGLibA_35781	LRRTM4	29.6961
HGLibB_33293	NOSTRIN	29.6775
HGLibA_46716	PRELID1	29.5482
HGLibB_47536	SPDYE3	29.5257
HGLibA_16192	ENTHD1	29.4869
HGLibA_39398	NAP1L1	29.444
HGLibA_50642	RSPO4	29.4378
HGLibB_06356	C5orf15	29.4358
HGLibA_06522	C7orf10	29.3645
HGLibA_63816	ZNF175	29.3421
HGLibB_07545	CCDC114	29.3136
HGLibA_23994	hsa-mir-15a	29.3075
HGLibA_38591	MT3	29.2832
HGLibB_00577	ACSM3	29.273
HGLibB_38411	PODXL	29.2669
HGLibB_15719	EIF2B3	29.2345
HGLibA_46254	PPM1B	29.2304
HGLibB_53659	UBN2	29.2183
HGLibA_50084	RP9	29.198
HGLibB_15211	DYNC1H1	29.1758
HGLibA_20826	GPN1	29.1596
HGLibA_37162	MEIS2	29.1031
HGLibB_13172	DHX36	29.0749
HGLibB_52674	TRPC5	29.0165
HGLibA_47042	PRPS1	28.9421
HGLibB_13613	DNAJC6	28.852
HGLibA_52610	SLAMF8	28.824
HGLibA_59244	TOMM20	28.7881
HGLibA_58023	TMA7	28.7622
HGLibB_29402	MAU2	28.7482
HGLibB_05166	C11orf65	28.7482
HGLibA_12030	CYFIP1	28.7203
HGLibB_23458	ICA1	28.7144
HGLibA_34008	KRTAP22-2	28.6865
HGLibB_45697	SLC25A45	28.6666
HGLibB_41662	RCOR2	28.5972
HGLibB_01456	AKIRIN1	28.5972
HGLibA_42712	OR6K6	28.5081
HGLibA_49614	RIPK4	28.4824
HGLibA_15587	EFNA3	28.4272
HGLibB_40934	RAB8A	28.3819
HGLibA_48987	RCL1	28.3799
HGLibA_08535	CDC26	28.3544
HGLibA_56772	TBC1D16	28.2485
HGLibA_06515	C6orf99	28.2289
HGLibA_31356	IL1RN	28.2035
HGLibB_48009	SRSF11	28.1371
HGLibA_63304	ZCCHC14	28.0708
HGLibB_46823	SNAP25	28.0339
HGLibA_26845	hsa-mir-4668	28.0203
HGLibB_32189	NBPF24	28.0203
HGLibB_01773	AMER2	27.9718
HGLibB_21788	HAGHL	27.9195
HGLibB_55201	WFDC5	27.9001
HGLibB_31336	MTHFD1L	27.8653
HGLibA_07434	CBWD2	27.8538
HGLibA_50161	RPL14	27.8171
HGLibB_50833	TMEM119	27.7362
HGLibB_47870	SRC	27.5982
HGLibA_45007	PIP5K1C	27.5829
HGLibB_08493	CDADC1	27.5389
HGLibA_51184	SCFD2	27.5179
HGLibB_44650	SF3B14	27.5103
HGLibA_40494	NMT1	27.4798
HGLibB_36853	PDK3	27.4608
HGLibA_07443	CBWD6	27.4551
HGLibA_33386	KLHDC3	27.4189
HGLibB_33984	NUP155	27.4113
HGLibA_07431	CBWD1	27.3961
HGLibA_59773	TRIM39-RPP21	27.3923
HGLibA_45002	PIP5K1A	27.3278
HGLibB_33707	NSF	27.2654
HGLibA_43101	OXCT1	27.2541
HGLibA_28353	hsa-mir-5692c-1	27.1843
HGLibA_22690	HMGB1	27.173
HGLibB_47835	SPTLC1	27.0977
HGLibA_23162	hsa-let-7b	27.0564
HGLibB_31154	MSH4	27.0564
HGLibA_46502	PPP5D1	27.0489
HGLibB_08735	CDK16	26.9927
HGLibA_01123	AFMID	26.974
HGLibA_06212	C3orf17	26.9722
HGLibA_23363	hsa-mir-1228	26.961
HGLibA_03080	ARPC2	26.9591
HGLibA_41265	NUDT3	26.9441
HGLibB_57859	ZNHIT2	26.9404
HGLibA_11598	CTCFL	26.918
HGLibB_46649	SMG6	26.9161
HGLibB_46042	SLC39A11	26.89
HGLibA_11408	CSNK2A3	26.7989
HGLibA_29664	hsa-mir-6859-1	26.7024
HGLibA_09129	CEP250	26.6581
HGLibB_33899	NUDT13	26.6396
HGLibA_51275	SCN3A	26.6174
HGLibB_13407	DMRTA1	26.5806
HGLibB_45467	SLC1A5	26.5493
HGLibA_50358	RPS13	26.5125
HGLibB_02956	ARL2	26.496
HGLibB_54395	UTS2	26.4941
HGLibB_51862	TNS3	26.4537
HGLibA_24429	hsa-mir-27a	26.4354
HGLibA_17473	FAM213B	26.4079
HGLibA_25575	hsa-mir-3913-1	26.375
HGLibA_47589	PTF1A	26.3513
HGLibB_04996	BUD13	26.2656
HGLibB_23103	HS3ST4	26.2601
HGLibA_08224	CCZ1B	26.2273
HGLibA_55917	STX18	26.1983
HGLibB_36323	PCBP2	26.1439
HGLibB_27626	LMAN2	26.1257
HGLibB_40730	R3HDML	26.1131
HGLibA_02847	ARHGEF3	26.1022
HGLibA_28826	hsa-mir-633	26.0787
HGLibA_04776	BRD3	26.0119
HGLibA_61896	VDR	26.0029
HGLibB_43330	RTF1	25.9561
HGLibA_55397	SS18L2	25.9435
HGLibA_51847	SERPINB6	25.9417
HGLibB_37937	PLCB3	25.9291
HGLibA_59409	TPD52L3	25.9147
HGLibA_29152	hsa-mir-6736	25.895
HGLibB_44975	SHFM1	25.8878
HGLibB_45910	SLC35B2	25.886
HGLibB_51405	TMEM60	25.8752
HGLibA_57928	TLR1	25.8179
HGLibB_15928	ELN	25.8054
HGLibB_18522	FIZ1	25.7571
HGLibA_15670	EHD2	25.7411
HGLibB_12889	DEFB135	25.7321
HGLibA_54049	SMIM5	25.6983
HGLibA_12889	DEFB128	25.668
HGLibB_22182	HEXIM1	25.5845
HGLibA_01899	ANGEL2	25.5686
HGLibA_25928	hsa-mir-4291	25.565
HGLibA_22298	HIF1A	25.5278
HGLibB_36210	PARVA	25.4801
HGLibB_26280	KLRK1	25.4378
HGLibB_30393	MLST8	25.3357
HGLibA_01641	ALG9	25.3111
HGLibB_46494	SLTM	25.2691
HGLibB_36726	PDE1B	25.2533
HGLibB_24634	ISL2	25.241
HGLibA_20531	GNG7	25.2183
HGLibB_09081	CENPV	25.1973
HGLibB_48275	STAM2	25.1276
HGLibA_18947	FOXR2	25.065
HGLibB_17554	FAM3A	25.0563
HGLibA_40245	NIPAL1	25.0354
HGLibA_06653	C8orf86	25.0164
HGLibA_25049	hsa-mir-335	24.9921
HGLibB_19067	FSIP1	24.9367
HGLibA_47809	PTPRN	24.9315
HGLibB_49526	TBCC	24.9298
HGLibA_01674	ALMS1	24.9246
HGLibB_23442	IARS	24.9022
HGLibB_50087	TFCP2	24.8849
HGLibB_20784	GPKOW	24.8832
HGLibA_16114	ENDOD1	24.8573
HGLibB_14031	DTD1	24.7765
HGLibB_51206	TMEM234	24.7507
HGLibB_44198	SEC61A2	24.7456
HGLibB_41097	RALA	24.7422
HGLibB_41281	RASGEF1B	24.737
HGLibA_65009	ZNF776	24.7302
HGLibB_32233	NCAPH	24.725
HGLibB_26642	KRTAP19-6	24.7147
HGLibA_11581	CTAGE9	24.6668
HGLibB_51853	TNRC6B	24.6617
HGLibB_37896	PLAC8	24.6514
HGLibA_35377	LPHN2	24.6514
HGLibA_21410	GSDMC	24.6497
HGLibA_23092	HRG	24.6088
HGLibB_00379	ACAN	24.5747
HGLibA_48256	RAB5C	24.5525
HGLibB_52867	TSPAN32	24.5457
HGLibA_30764	IARS2	24.5321
HGLibA_52017	SFPQ	24.5304
HGLibB_53784	UFL1	24.5151
HGLibA_26434	hsa-mir-4490	24.4812
HGLibA_43626	PBOV1	24.41
HGLibA_59190	TNPO2	24.4066
HGLibA_64928	ZNF729	24.3998
HGLibB_30445	MMP12	24.3998
HGLibB_01321	AHSP	24.3965
HGLibA_08957	CEBPA	24.3897
HGLibB_45125	SIM2	24.3525
HGLibA_60904	UBE2I	24.3255
HGLibA_03432	ATF1	24.307
HGLibB_54988	WDR26	24.2986
HGLibB_27283	LEPREL2	24.2447
HGLibA_50152	RPL12	24.2414
HGLibA_18171	FCER1G	24.233
HGLibA_09070	CENPM	24.2195
HGLibA_01529	ALB	24.1944
HGLibA_29847	hsa-mir-7108	24.1743
HGLibB_47088	SOD1	24.1525
HGLibB_05407	C15orf53	24.1424
HGLibA_33782	KRT37	24.1107
HGLibB_35053	OR51E1	24.104
HGLibA_20120	GIPC2	24.104
HGLibB_50979	TMEM167A	24.094
HGLibB_39661	PRPF18	24.0806
HGLibB_47817	SPTAN1	24.0773
HGLibB_11597	CTDSP1	24.0539
HGLibA_02518	APOE	24.0422
HGLibA_26356	hsa-mir-4473	24.0406
HGLibB_42385	RNASEK	24.0056
HGLibA_52335	SHISA7	23.9973
HGLibA_55935	STX4	23.9923
HGLibA_64832	ZNF689	23.989
HGLibB_25613	KIAA0586	23.9773
HGLibA_37328	MFAP1	23.9674
HGLibB_07114	CAMTA2	23.9408
HGLibA_57010	TCEAL7	23.9126
HGLibA_15689	EI24	23.8646
HGLibA_24865	hsa-mir-3180-3	23.8613
HGLibA_54163	SNAP23	23.8563
HGLibA_44362	PET117	23.8547
HGLibB_39441	PRKAA1	23.8332
HGLibA_51757	SERF1A	23.7573
HGLibA_28251	hsa-mir-5589	23.7392
HGLibB_37757	PKD2L2	23.7293
HGLibA_54228	SNRNP200	23.7113
HGLibB_55516	XRCC1	23.6833
HGLibB_48397	STK11	23.6653
HGLibB_07359	CATSPER4	23.6571
HGLibB_39435	PRIM2	23.6554
HGLibA_13375	DLX2	23.6472
HGLibA_44828	PIFO	23.6358
HGLibB_40096	PSMC6	23.6243
HGLibA_49959	RNF38	23.5932
HGLibA_36426	MAP2K1	23.5687
HGLibB_35278	OR5L1	23.554
HGLibB_33429	NPIPA5	23.5426
HGLibA_22220	HEY2	23.5312
HGLibB_02697	ARHGAP10	23.492
HGLibA_32704	KCTD11	23.4302
HGLibB_41000	RACGAP1	23.3929
HGLibA_40954	NRDE2	23.3897
HGLibA_21584	GTF3C2	23.3573
HGLibA_33548	KLK5	23.3411
HGLibB_55109	WDR75	23.3379
HGLibA_04007	B3GNTL1	23.3346
HGLibB_05097	C10orf88	23.3314
HGLibA_43950	PCP4	23.3104
HGLibA_19526	GALNT1	23.2894
HGLibA_31789	IQCF1	23.2861
HGLibA_30600	HSPB6	23.2716
HGLibB_41591	RBP5	23.2378
HGLibA_43988	PCYT1A	23.2152
HGLibB_51626	TMX1	23.2072
HGLibB_35555	ORC1	23.1975
HGLibA_47455	PSMD2	23.1895
HGLibB_27910	LOC441155	23.1895
HGLibB_57812	ZNF860	23.167
HGLibB_47171	SOX10	23.1445
HGLibB_53695	UBR5	23.1333
HGLibB_30442	MMP11	23.0725
HGLibA_60379	TTC26	23.0469
HGLibB_51658	TNFAIP8L1	23.0293
HGLibB_32299	NCOA3	22.9815
HGLibA_14077	DTWD2	22.9703
HGLibA_21581	GTF3C1	22.9194
HGLibB_42678	RNPS1	22.9163
HGLibB_46034	SLC39A1	22.9147
HGLibA_13226	DICER1	22.9099
HGLibB_41297	RASGRP2	22.8813
HGLibB_56820	ZNF382	22.8798
HGLibA_10493	COIL	22.8702
HGLibB_33364	NPB	22.8687
HGLibA_47614	PTGES	22.8481
HGLibA_60727	TXNL4A	22.8401
HGLibB_28131	LRGUK	22.8306
HGLibA_14029	DSG3	22.8243
HGLibA_50150	RPL11	22.7848
HGLibA_18118	FBXO48	22.7595
HGLibB_18696	FMR1	22.7375
HGLibA_39273	NAA25	22.7375
HGLibB_43942	SCN4B	22.7375
HGLibA_18530	FILIP1L	22.7327
HGLibB_08644	CDH17	22.7154
HGLibB_19511	GALNT12	22.7138
HGLibA_26941	hsa-mir-4695	22.7013
HGLibB_48053	SSB	22.6934
HGLibA_39346	NAE1	22.6887
HGLibA_57941	TLR4	22.6777
HGLibA_28350	hsa-mir-5692b	22.6353
HGLibA_54762	SPATA31A3	22.6211
HGLibB_41483	RBM33	22.618
HGLibB_24069	IL23R	22.6008
HGLibA_59546	TRAF4	22.5773
HGLibA_39404	NAP1L3	22.5648
HGLibA_01611	ALG11	22.5616
HGLibB_35997	PAK2	22.5538
HGLibA_39324	NACAD	22.5507
HGLibA_14586	dummyguide	22.5304
HGLibA_23931	hsa-mir-147b	22.5241
HGLibA_44559	PGM3	22.5117
HGLibB_48607	STXBP1	22.5085
HGLibB_20164	GJD3	22.5039
HGLibB_10676	COMT	22.482
HGLibB_41846	REXO2	22.4478
HGLibB_25849	KIF1A	22.4431
HGLibA_45475	PLK1S1	22.4291
HGLibA_11297	CRYZL1	22.3949
HGLibA_62897	XRRA1	22.3453
HGLibB_43788	SCAMP3	22.3407
HGLibA_43700	PCDH20	22.3252
HGLibB_40151	PSME4	22.3236
HGLibA_31472	IL6R	22.268
HGLibA_56879	TBCD	22.2587
HGLibA_59533	TRAF3	22.2526
HGLibA_00376	ACADVL	22.2402
HGLibA_57407	TFAM	22.2402
HGLibB_39766	PRR21	22.2233
HGLibB_29576	MCM5	22.1925
HGLibB_24932	JMJD8	22.191
HGLibB_50747	TMED3	22.1679
HGLibB_21201	GRB2	22.1464
HGLibA_34160	KTN1	22.1449
HGLibB_56856	ZNF404	22.1341
HGLibA_23947	hsa-mir-150	22.1203
HGLibA_60909	UBE2J2	22.0744
HGLibA_20714	GP9	22.056
HGLibB_23807	IGFL1	22.0453
HGLibA_05923	C1QL1	22.03
HGLibA_24803	hsa-mir-3167	22.0148
HGLibB_50078	TFAP4	22.0102
HGLibB_54628	VMP1	22.0071
HGLibA_31565	INCENP	21.9675
HGLibA_20515	GNG12	21.9599
HGLibA_49643	RLN2	21.9553
HGLibB_44660	SF3B4	21.9538
HGLibB_16619	ETS1	21.9234
HGLibA_30044	hsa-mir-7850	21.893
HGLibA_17831	FANCA	21.8794
HGLibB_36936	PDZD7	21.8521
HGLibA_56270	SYNE3	21.846
HGLibA_00377	ACADVL	21.84
HGLibB_19788	GCNT2	21.837
HGLibA_04485	BHMT	21.8173
HGLibA_19617	GAPDHS	21.8052
HGLibA_48959	RCAN2	21.7856
HGLibB_18041	FBXO3	21.781
HGLibB_00111	ABCA3	21.7343
HGLibA_35146	LOC100506388	21.7162
HGLibA_45015	PIPOX	21.7147
HGLibB_49136	TAF1	21.7132
HGLibA_55420	SSH1	21.7102
HGLibB_53646	UBL5	21.7012
HGLibB_40591	PWWP2A	21.6861
HGLibB_23026	HPS5	21.6576
HGLibA_16648	ETV1	21.6456
HGLibB_31549	MVB12B	21.5886
HGLibB_02059	ANKRD30A	21.5602
HGLibB_08198	CCT5	21.5483
HGLibB_26479	KRT6B	21.5438
HGLibB_40898	RAB43	21.5408
HGLibA_27037	hsa-mir-4721	21.5378
HGLibA_29109	hsa-mir-6723	21.5229
HGLibA_45686	PNOC	21.499
HGLibB_55001	WDR33	21.4826
HGLibA_33461	KLHL29	21.4812
HGLibB_21342	GRPEL1	21.4782
HGLibB_18262	FER	21.4782
HGLibB_21853	HAUS3	21.4693
HGLibA_38765	MTRNR2L2	21.4321
HGLibA_28690	hsa-mir-611	21.4157
HGLibA_05546	C17orf53	21.4143
HGLibB_03713	ATP6V0C	21.3668
HGLibA_30732	HYAL3	21.3639
HGLibB_23634	IFNA14	21.3446
HGLibB_03692	ATP6AP1	21.318
HGLibA_01386	AK4	21.3032
HGLibB_25758	KIAA1614	21.2988
HGLibA_39567	NCAPH2	21.2944
HGLibA_02234	ANXA2R	21.2693
HGLibB_40634	PYGB	21.2649
HGLibA_54187	SNAPC4	21.2457
HGLibB_33927	NUDT21	21.2281
HGLibB_20488	GNG12	21.2236
HGLibA_56632	TARS	21.2192
HGLibB_29868	MESDC1	21.2045
HGLibB_07797	CCDC54	21.2016
HGLibB_33337	NOXA1	21.2001
HGLibB_19063	FSHB	21.1854
HGLibB_42105	RHEBL1	21.184
HGLibB_41339	RASSF6	21.1634
HGLibB_31411	MTOR	21.1546
HGLibB_06658	C9orf114	21.1458
HGLibA_39270	NAA20	21.137
HGLibA_37892	MOB4	21.137
HGLibB_53689	UBR3	21.1282
HGLibA_22942	HOXB5	21.118
HGLibA_03918	AXDND1	21.08
HGLibA_36992	MDN1	21.042
HGLibA_31807	IQCH	21.0391
HGLibB_01881	ANAPC4	21.0376
HGLibA_08726	CDK11A	21.0143
HGLibA_52795	SLC1A1	20.9779
HGLibB_37827	PLA2G12B	20.9779
HGLibA_50593	RSBN1L	20.9721
HGLibB_46646	SMG5	20.9692
HGLibB_10702	COPS2	20.9561
HGLibA_64216	ZNF407	20.9503
HGLibB_49103	TACC2	20.9343
HGLibB_37792	PKN2	20.9082
HGLibB_16576	ESRRG	20.8938
HGLibA_04410	BEND5	20.8865
HGLibA_20124	GIPC3	20.8793
HGLibA_60720	TXNIP	20.8706
HGLibA_39298	NAALAD2	20.8489
HGLibA_62099	VPS54	20.8345
HGLibB_03344	ASPG	20.8042
HGLibB_42720	ROR2	20.7912
HGLibB_40966	RABGGTA	20.7609
HGLibB_55690	YY1	20.7595
HGLibA_13690	DNM2	20.7293
HGLibB_35082	OR51Q1	20.7164
HGLibA_06230	C3orf33	20.7049
HGLibB_50921	TMEM14B	20.6992
HGLibB_22155	HES3	20.6877
HGLibB_43423	RUVBL2	20.669
HGLibA_21058	GPR6	20.6662
HGLibA_61761	UVRAG	20.6605
HGLibB_34347	ONECUT1	20.6576
HGLibB_00322	ABR	20.6361
HGLibA_47405	PSMB7	20.6147
HGLibA_05049	C10orf128	20.5847
HGLibB_49175	TAF4	20.5833
HGLibA_59192	TNPO3	20.5747
HGLibB_55652	YPEL5	20.5633
HGLibB_11593	CTDP1	20.5519
HGLibA_46410	PPP1R7	20.5434
HGLibB_30267	MIS18BP1	20.5348
HGLibB_06239	C3orf38	20.5291
HGLibA_20051	GHSR	20.5249
HGLibB_20628	GOLPH3	20.5106
HGLibA_31505	ILF3	20.5064
HGLibA_23394	hsa-mir-1237	20.5049
HGLibA_56689	TAS2R40	20.5021
HGLibB_50023	TEX261	20.4978
HGLibB_37776	PKIB	20.495
HGLibB_48572	STX18	20.4893
HGLibB_21387	GSE1	20.4694
HGLibB_29688	MECR	20.4468
HGLibB_10059	CLMN	20.4425
HGLibA_55843	STOX2	20.4312
HGLibB_47685	SPO11	20.4298
HGLibA_19095	FSIP2	20.4142
HGLibA_22651	HLCS	20.393
HGLibB_35505	OR8K5	20.3916
HGLibA_46812	PRKAR1B	20.3873
HGLibA_48006	QARS	20.3746
HGLibB_37845	PLA2G2E	20.3718
HGLibA_13874	DPP6	20.3647
HGLibB_15447	EDN1	20.3591
HGLibA_17595	FAM46A	20.3506
HGLibB_45422	SLC17A6	20.3478
HGLibA_58753	TMEM60	20.3464
HGLibB_51478	TMEM88	20.3407
HGLibA_32788	KDM3A	20.3111
HGLibB_25803	KIAA2013	20.3069
HGLibA_54840	SPC24	20.3055
HGLibA_08687	CDH6	20.2914
HGLibB_30184	MICU2	20.2844
HGLibA_57395	TEX37	20.2563
HGLibB_22536	HIST4H4	20.2381
HGLibB_30332	MLF1	20.2311
HGLibB_28457	LRSAM1	20.2212
HGLibA_57339	TEX11	20.2142
HGLibB_37205	PGLYRP2	20.1848
HGLibB_48564	STX12	20.1597
HGLibA_33671	KRAS	20.1541
HGLibA_36477	MAP3K5	20.1429
HGLibA_57753	TIGD2	20.1262
HGLibA_20686	GOSR2	20.1192
HGLibA_34330	LARP7	20.1094
HGLibA_47572	PTCHD4	20.1066
HGLibA_07139	CAPG	20.0913
HGLibA_43960	PCSK2	20.0885
HGLibA_39385	NANOS1	20.051
HGLibB_57055	ZNF507	20.051
HGLibA_21135	GPRC5D	20.044
HGLibB_44196	SEC61A2	20.0385
HGLibB_38878	PPIE	20.0371
HGLibB_15772	EIF3K	20.0329
HGLibB_33974	NUP107	20.0287
HGLibA_59869	TRIM64C	20.0232
HGLibB_49123	TADA1	20.0176
HGLibB_08501	CDC123	20.0149
HGLibB_12534	DCTN2	20.0107
HGLibB_38528	POLR2E	20.0079

## Sheet: Table S2
Table S2. The list of sgRNAs with fold change more than 20 between lapatinib and DMSO treatment groups of OE19 cells.
sgRNA	Gene	Fold Change
HGLibA_11359	CSK	2357.43
HGLibB_11348	CSK	2014.21
HGLibA_11360	CSK	1607.94
HGLibB_11349	CSK	1580.32
HGLibA_11361	CSK	914.665
HGLibB_11347	CSK	904.577
HGLibB_50691	TMC2	446.836
HGLibA_31939	ISCU	430.479
HGLibB_12790	DEFA5	330.407
HGLibA_05774	C1orf146	328.17
HGLibA_28939	hsa-mir-6509	301.225
HGLibB_04002	B3GNT9	293.843
HGLibA_21413	GSDMD	261.651
HGLibB_25177	KCNH1	234.233
HGLibB_23164	HSD17B4	226.254
HGLibA_04627	BMPER	211.469
HGLibB_27370	LGR4	210.474
HGLibB_20664	GOT1L1	188.014
HGLibB_56386	ZNF121	182.81
HGLibA_24183	hsa-mir-199a-1	174.043
HGLibB_05689	C19orf66	155.019
HGLibB_29742	MED24	146.443
HGLibA_18204	FCHO1	138.929
HGLibA_43965	PCSK4	136.845
HGLibB_49658	TCEAL5	128.614
HGLibB_13334	DLK1	122.667
HGLibA_19558	GALNT3	122.369
HGLibB_09775	CKMT2	120.886
HGLibB_43397	RUNDC3A	118.809
HGLibA_51761	SERF1B	118.431
HGLibB_19519	GALNT15	117.874
HGLibB_23897	IKZF1	114.484
HGLibA_61046	UBR5	103.129
HGLibA_29629	hsa-mir-6851	102.665
HGLibA_43536	PARP9	99.2779
HGLibA_48694	RAX	97.728
HGLibB_20867	GPR135	97.4101
HGLibB_23675	IFNG	95.3989
HGLibA_26692	hsa-mir-4633	95.2205
HGLibB_12213	CYSLTR1	93.1381
HGLibB_46871	SNF8	92.8931
HGLibB_42077	RHBDD2	90.9436
HGLibA_51758	SERF1A	89.3936
HGLibA_09316	CGGBP1	88.6654
HGLibB_16291	EPHB2	88.1935
HGLibB_14016	DSP	87.8153
HGLibB_12802	DEFB103B	85.7878
HGLibB_41953	RGL2	83.9699
HGLibB_30918	MRPL35	83.465
HGLibB_12798	DEFB103A	83.0726
HGLibA_45038	PITPNM1	82.8942
HGLibB_05477	C16orf74	81.4928
HGLibB_44037	SCYL3	80.8962
HGLibA_22624	HLA-DQA2	80.8738
HGLibB_19231	FYTTD1	80.6387
HGLibB_17436	FAM211A	80.065
HGLibB_46796	SMYD1	76.6015
HGLibA_10126	CLRN2	75.5259
HGLibB_25514	KEAP1	74.6257
HGLibA_13140	DHRS4L1	74.5171
HGLibB_51670	TNFRSF10A	72.2187
HGLibA_09498	CHMP6	70.5708
HGLibA_02708	ARHGAP12	68.8507
HGLibB_26349	KRAS	68.722
HGLibA_48897	RBMXL3	67.8088
HGLibA_07458	CBX5	67.7806
HGLibB_56340	ZMYM6NB	67.4385
HGLibA_17261	FAM170B	66.6531
HGLibB_02633	ARC	65.6672
HGLibB_27679	LMOD1	63.7874
HGLibA_03555	ATP11A	63.6593
HGLibA_65030	ZNF783	63.5535
HGLibB_25515	KEAP1	61.5335
HGLibB_09588	CHRNB4	60.8337
HGLibA_40925	NR5A2	60.4554
HGLibB_32398	NDUFA10	60.1461
HGLibA_16231	EP300	60.0337
HGLibB_12373	DBN1	59.7183
HGLibB_32280	NCKIPSD	59.5034
HGLibA_52437	SIGLEC8	58.7656
HGLibA_40376	NLRC3	57.748
HGLibB_41902	RFTN2	57.2141
HGLibA_29240	hsa-mir-6757	56.0212
HGLibB_57758	ZNF827	55.6843
HGLibA_11739	CTTN	55.3112
HGLibA_37288	METTL2A	54.8835
HGLibA_56129	SURF6	54.705
HGLibA_56096	SUPT20HL1	54.5422
HGLibA_44826	PIF1	52.7829
HGLibA_53842	SLURP1	52.7244
HGLibB_05026	C10orf11	52.353
HGLibA_52808	SLC1A5	51.1265
HGLibB_48813	SUZ12	50.8791
HGLibB_31915	N4BP2L2	50.8121
HGLibA_24854	hsa-mir-3180-1	50.4261
HGLibB_10347	CNPPD1	50.2691
HGLibB_01474	AKR1B10	49.8389
HGLibA_32837	KEAP1	49.8389
HGLibB_56586	ZNF239	49.8216
HGLibA_33671	KRAS	49.6837
HGLibB_36627	PCSK2	49.6183
HGLibB_12099	CYP2B6	49.0915
HGLibA_50219	RPL3	48.3854
HGLibA_62386	WDR45	47.7954
HGLibA_32836	KEAP1	47.63
HGLibA_14976	dummyguide	45.6518
HGLibB_25706	KIAA1324L	45.4939
HGLibA_57007	TCEAL6	45.2956
HGLibA_22957	HOXC10	44.9609
HGLibB_57947	ZSCAN29	44.6411
HGLibB_14954	dummyguide	44.6101
HGLibA_11488	CSTF2T	44.2222
HGLibA_46234	PPIL3	44.0876
HGLibA_42780	OR8B12	44.0753
HGLibB_57343	ZNF622	43.7739
HGLibA_29374	hsa-mir-6786	43.7618
HGLibB_44926	SH3TC1	43.556
HGLibB_17885	FASTKD3	43.2641
HGLibB_20017	GHRH	43.2312
HGLibB_24034	IL1RL2	43.1653
HGLibB_03010	ARMC12	43.1414
HGLibB_04266	BCCIP	43.1055
HGLibA_14479	dummyguide	42.7573
HGLibA_11159	CRIPAK	42.6774
HGLibB_43657	SAMSN1	42.636
HGLibA_58462	TMEM200B	42.6271
HGLibB_08667	CDH26	42.3356
HGLibB_11099	CREBL2	42.0753
HGLibB_08901	CDY1B	41.384
HGLibB_40190	PSTPIP1	41.2408
HGLibA_53523	SLC50A1	41.158
HGLibB_05482	C16orf80	40.5463
HGLibB_16570	ESRRA	40.2412
HGLibA_12059	CYP11B2	39.9466
HGLibB_14618	dummyguide	39.9189
HGLibA_45374	PLEKHB1	39.4732
HGLibB_57244	ZNF582	39.1082
HGLibA_58226	TMEM132D	38.9864
HGLibB_56518	ZNF211	38.2397
HGLibB_34777	OR2L2	38.0204
HGLibB_58022	ZYX	37.9361
HGLibB_39596	PRNP	37.9282
HGLibB_56850	ZNF397	37.9256
HGLibB_38890	PPIL1	37.8547
HGLibB_08528	CDC26	37.7577
HGLibB_42847	RPL22L1	37.5541
HGLibB_50862	TMEM129	37.5255
HGLibA_08912	CDY2A	37.1322
HGLibB_05651	C19orf38	36.9781
HGLibB_27964	LOC730183	36.9243
HGLibB_08899	CDY1	36.8349
HGLibA_23762	hsa-mir-1302-5	36.7533
HGLibB_48095	SSR1	36.7278
HGLibA_46849	PRKCSH	36.3882
HGLibB_06079	C22orf46	36.2875
HGLibB_17162	FAM155B	36.2397
HGLibA_56179	SVOP	36.187
HGLibA_04172	BATF	36.0493
HGLibA_54160	SNAI3	35.9246
HGLibA_35506	LRP3	35.8649
HGLibB_41791	REP15	35.7606
HGLibB_16674	EVI5L	35.5432
HGLibA_14640	dummyguide	35.2976
HGLibA_18449	FGFR4	35.156
HGLibB_54306	USP44	35.0879
HGLibB_14457	dummyguide	35.0465
HGLibA_32007	ITGA10	34.8745
HGLibB_24739	ITGB1BP1	34.8358
HGLibB_10947	CPNE3	34.6792
HGLibA_38437	MS4A3	34.5688
HGLibB_00222	ABCG4	34.466
HGLibA_08914	CDY2B	34.3848
HGLibA_56747	TBATA	34.3515
HGLibA_00757	ADAM22	34.254
HGLibA_44649	PHF2	34.254
HGLibA_36930	MCOLN3	34.0811
HGLibA_46061	POU3F4	33.975
HGLibB_33600	NRAP	33.2297
HGLibA_34038	KRTAP4-1	32.9042
HGLibA_47582	PTEN	32.7586
HGLibB_35343	OR6C3	32.7563
HGLibA_31940	ISCU	32.6633
HGLibB_31992	NACA2	32.6181
HGLibB_03161	ART4	32.3143
HGLibA_52665	SLC12A8	32.1623
HGLibA_28679	hsa-mir-609	31.9867
HGLibA_43699	PCDH20	31.9446
HGLibB_56048	ZDHHC3	31.6954
HGLibA_42061	OR2B6	31.6361
HGLibB_44137	SEC14L1	31.4285
HGLibA_63325	ZCCHC4	31.3762
HGLibB_11106	CREBZF	31.1768
HGLibB_48703	SULT2B1	30.9872
HGLibA_60416	TTC38	30.925
HGLibA_47250	PRSS55	30.8351
HGLibA_62060	VPS36	30.7625
HGLibA_32054	ITGAX	30.7412
HGLibA_11593	CTC1	30.6412
HGLibB_12967	DEPDC7	30.5966
HGLibA_31687	INSR	30.5542
HGLibA_34523	LDHD	30.5331
HGLibB_35419	OR7A5	30.5246
HGLibA_00569	ACSM1	30.5225
HGLibB_37631	PIM2	30.4253
HGLibB_08905	CDY2A	30.3853
HGLibA_26336	hsa-mir-4469	30.2256
HGLibA_15897	ELF3	29.8985
HGLibA_48750	RBFOX3	29.8157
HGLibA_55188	SPTSSA	29.7434
HGLibA_32725	KCTD18	29.7352
HGLibA_53623	SLC6A6	29.4828
HGLibB_33285	NOS2	29.2751
HGLibB_33905	NUDT15	29.2223
HGLibB_20525	GNL3L	29.1091
HGLibB_09907	CLDND1	28.9201
HGLibB_33546	NR1I2	28.81
HGLibB_30765	MRAP	28.7642
HGLibB_30037	MFRP	28.7183
HGLibA_24026	hsa-mir-181b-2	28.619
HGLibA_57440	TFDP1	28.5239
HGLibB_03961	B3GALT5	28.5022
HGLibB_44650	SF3B14	28.4292
HGLibB_26850	L1TD1	28.4154
HGLibA_59912	TRIML2	28.4114
HGLibA_05608	C18orf25	28.1761
HGLibB_46014	SLC38A3	28.0319
HGLibA_65239	ZP1	28.0222
HGLibA_22273	HHLA3	27.9854
HGLibB_11224	CRX	27.9718
HGLibB_29763	MED31	27.9233
HGLibA_31136	IGFL4	27.8499
HGLibA_45929	POM121	27.8094
HGLibB_49823	TDG	27.7709
HGLibA_20272	GLIS1	27.6537
HGLibB_16765	EXOSC6	27.4798
HGLibB_31668	MYH11	27.476
HGLibA_02116	ANKRD52	27.4684
HGLibA_58185	TMEM120B	27.3923
HGLibB_53261	TUFT1	27.1184
HGLibA_19222	FXR2	27.109
HGLibB_36842	PDIK1L	26.9385
HGLibA_49635	RLF	26.9385
HGLibB_56082	ZFAND2B	26.8509
HGLibA_15487	EED	26.8249
HGLibA_13661	DNASE1L3	26.8193
HGLibB_40524	PTX4	26.8156
HGLibA_43340	PAK6	26.7729
HGLibA_26139	hsa-mir-4424	26.6064
HGLibA_57051	TCF15	26.5474
HGLibB_18578	FKTN	26.4537
HGLibB_08072	CCND3	26.3348
HGLibB_53852	UGT2B15	26.2965
HGLibA_16687	EVI2A	26.2801
HGLibB_35737	OTX1	26.2528
HGLibB_38513	POLR1E	26.2492
HGLibA_31889	IRF8	26.2092
HGLibB_30654	MOV10L1	26.1203
HGLibB_01522	ALAS1	26.0498
HGLibA_07195	CAPS	25.9993
HGLibB_26530	KRT84	25.9219
HGLibA_17349	FAM188B	25.9004
HGLibA_54222	SNPH	25.8788
HGLibB_45847	SLC30A10	25.6645
HGLibA_56727	TAT	25.6165
HGLibA_11045	CR1	25.5774
HGLibB_37865	PLA2G4E	25.4889
HGLibB_24570	IRF9	25.4501
HGLibA_16316	EPHB3	25.4448
HGLibB_22392	HIST1H2BD	25.436
HGLibA_43210	PABPC1	25.2901
HGLibA_13571	DNAJC12	25.2743
HGLibA_32461	KCND1	25.2288
HGLibA_26003	hsa-mir-4309	25.1799
HGLibB_04181	BAX	25.0945
HGLibB_32065	NANS	24.9298
HGLibB_56097	ZFAT	24.7765
HGLibB_40070	PSMB7	24.761
HGLibA_16431	ERCC1	24.7319
HGLibA_45977	POP4	24.6634
HGLibA_10930	CPED1	24.6497
HGLibB_40295	PTGFRN	24.6053
HGLibB_02322	AP3B2	24.4795
HGLibA_05587	C17orf85	24.388
HGLibA_27488	hsa-mir-5008	24.3205
HGLibA_64371	ZNF486	24.2246
HGLibB_20370	GMDS	23.9707
HGLibB_32816	NFYC	23.9342
HGLibB_11700	CTSK	23.8629
HGLibA_07995	CCL21	23.8514
HGLibB_20806	GPNMB	23.8448
HGLibA_57030	TCEB3B	23.6161
HGLibA_03449	ATF6B	23.5981
HGLibB_44694	SFSWAP	23.5654
HGLibB_54021	UPP1	23.4302
HGLibB_42155	RHOU	23.3621
HGLibA_22247	HGS	23.3233
HGLibA_37041	MED14	23.2619
HGLibB_12263	DACH2	23.1766
HGLibA_42222	OR4B1	23.1718
HGLibB_50285	THEM5	23.007
HGLibB_44471	SERPINA5	22.9624
HGLibA_07974	CCL15	22.9179
HGLibA_65149	ZNF844	22.8893
HGLibB_01422	AKAP17A_Y	22.8322
HGLibA_25636	hsa-mir-3926-2	22.8196
HGLibB_02524	APOL1	22.7816
HGLibB_16138	ENOX2	22.7643
HGLibB_20666	GOT1L1	22.7422
HGLibB_57792	ZNF844	22.684
HGLibB_48227	ST7L	22.6525
HGLibA_31227	IKZF4	22.6321
HGLibA_29786	hsa-mir-6887	22.4322
HGLibB_29636	MDGA1	22.2943
HGLibA_47266	PRTFDC1	22.1817
HGLibA_54248	SNRNP70	22.0927
HGLibA_46955	PROK2	22.0499
HGLibB_35371	OR6F1	22.0346
HGLibA_55009	SPINT4	21.9037
HGLibB_46062	SLC39A5	21.8703
HGLibB_09741	CIZ1	21.8703
HGLibB_01464	AKNAD1	21.8673
HGLibB_10664	COMMD7	21.8052
HGLibB_50597	TLR6	21.7192
HGLibB_49405	TBC1D10A	21.6981
HGLibB_13012	DFNB59	21.5826
HGLibA_24068	hsa-mir-188	21.5274
HGLibB_57109	ZNF530	21.3136
HGLibA_52643	SLC11A2	21.3077
HGLibA_28642	hsa-mir-6082	21.1957
HGLibA_17978	FBXL14	21.1678
HGLibB_14998	dummyguide	21.1282
HGLibA_58363	TMEM176B	21.0056
HGLibB_43921	SCN1A	20.9925
HGLibB_32596	NEK1	20.8215
HGLibB_44748	SGCD	20.7667
HGLibA_64503	ZNF551	20.639
HGLibB_40812	RAB28	20.589
HGLibA_25499	hsa-mir-378e	20.5647
HGLibB_32325	NCR3	20.5391
HGLibB_36540	PCED1B	20.5049
HGLibB_50563	TLK1	20.4964
HGLibB_04967	BTN3A2	20.4822
HGLibB_01419	AKAP17A_X	20.4609
HGLibB_46428	SLFN11	20.376
HGLibB_22770	HNRNPA2B1	20.3478
HGLibB_21539	GTF2IRD1	20.2704
HGLibB_54896	sg	20.2605

## Sheet: Table S3
Table S3. Summary of candidate genes selection and validation results in N87 cells.
Rank	Mageck RRA		Mageck MLE		edgeR
	N87-1	N87-2	N87-1	N87-2	N87-1	N87-2
1	TADA1	CSK	IDUA	CSK	EIF3K	CYGB
2	PRR24	TADA1	TADA1	TADA1	S100A7A	EIF3K
3	KCTD5	KCTD5	PRR24	IDUA	IDUA	S100A7A
4	TMEM236	PRR24	hsa-mir-3148	KCTD5	hsa-mir-5692c-1	CSK
5	EIF3K	TGFBR3	KCTD5	hsa-mir-3148	APLP2	IDUA
6	STEAP2	DPH7	EIF3K	PRR24	hsa-mir-3148	PKIB
7	IGFL1	RASA2	hsa-mir-4474	hsa-mir-4474	hsa-mir-590	CAMK2D
8	CES2	TMEM236	hsa-mir-4523	RASA2	P4HA1	SNX25
9	LAMTOR4	CAPN9	hsa-mir-1321	LLGL2	SOS1	APLP2
10	ALDOB	BAX	hsa-mir-3180-2	SNX25	LAMTOR4	NETO1
11	ARL13B	CYGB	hsa-mir-8076	EIF3K	TADA1	EDAR
12	HTR7	MYH9	LLGL2	ARL13B	CENPV	ATF1
13	SLC22A18AS	XKRY	TAF4	PTEN	PKIB	TAS2R40
14	TMC7	IGFL1	hsa-mir-5589	hsa-mir-346	C2orf54	ZBTB7C
15	MRPS15	EIF3K	IGFL1	SERPINI2	EDAR	TMEM88
16	ZMYND11	ARL13B	NET1	SWT1	hsa-mir-130a	SOS1
17	HIST1H2AL	ADSSL1	S100A7A	hsa-mir-5589	IL23R	hsa-mir-7850
18	IDUA	HTR7	SERPINI2	hsa-mir-330	KCTD5	KRAS
19	CSK	TAF4	hsa-mir-5692b	S100A7A	NETO1	TADA1
20	CAPN9	RAB27B	PALM2-AKAP2	NETO1	NTHL1	ARHGEF3
Top 20 candidate genes between the two infection replicate screens of N87 cells by Mageck RRA, Mageck MLE and edgeR ranking. Overlapping genes with high frequency by these algorithms were selected for validation as shown in gray color in the table. The genes in red color indicate the positive validation result.

## Sheet: Table S4
Table S4. Summary of candidate genes selection and validation results in OE19 cells.
Rank	Mageck RRA		Mageck MLE		edgeR
	OE19-1	OE19-2	OE19-1	OE19-2	OE19-1	OE19-2
1	CSK	CSK	CSK	CSK	CSK	CSK
2	KEAP1	KEAP1	KEAP1	KEAP1	ISCU	ISCU
3	BAX	BAX	hsa-mir-3926-2	hsa-mir-3926-2	hsa-mir-6509	hsa-mir-6509
4	SLC30A1	SLC30A1	BAX	BAX	HSD17B4	KEAP1
5	TADA3	TGFBR2	GOT1L1	PTEN	DEFA5	HSD17B4
6	TGFBR2	SMAD3	hsa-mir-199a-1	hsa-mir-6509	GOT1L1	GOT1L1
7	BMF	SMARCB1	CDY2A	GOT1L1	BMPER	DEFA5
8	NF1	NF1	PTEN	CDY2A	B3GNT9	MED24
9	EP300	TGFBR3	MED24	FCHO1	MED24	B3GNT9
10	TADA1	TADA3	FCHO1	NF1	GALNT15	BMPER
11	SMAD3	OMG	hsa-mir-6757	hsa-mir-199a-1	ZNF121	ZNF121
12	LATS2	PTEN	RFTN2	SLC30A1	C19orf66	GALNT15
13	OMG	TEFM	hsa-mir-4424	MED24	DEFB103B	C19orf66
14	ARID1A	TADA2B	FAM211A	FAM211A	KEAP1	C1orf146
15	TGFBR3	LATS2	ZNF121	hsa-mir-6786	C1orf146	GALNT3
16	KRAS	TADA1	KCNH1	hsa-mir-4329	DEFB103A	DEFB103A
17	MTUS2	KRAS	hsa-mir-3180-1	EP300	GALNT3	KCNH1
18	APOLD1	MPV17L2	hsa-mir-1302-5	HSD17B4	FAM211A	DEFB103B
19	CARM1	IL12RB1	GSDMD	CBX5	KRAS	FAM211A
20	C19orf43	PGLYRP2	hsa-mir-4633	RFTN2	KCNH1	RGL2
Top 20 candidate genes between the two infection replicate screens of OE19 cells by Mageck RRA, Mageck MLE and edgeR ranking. Overlapping genes with high frequency by these algorithms were selected for validation as shown in gray color in the table. The genes in red color indicate the positive validation result.

## Sheet: Table S5
Table S5. PTEN and CSK mutation profiles in the HER2 amplified gastric cancer patients
DataSet	Sample Size	Samples with HER2 amplification		Samples with HER2 amplification + PTEN/CSK mutation
		Samples	Percentage	Samples	Percentage in HER2 amplified patients
Public database	630	148	0.23	5	0.03
Park et al (PNAS 2015)	103	14	0.14	2	0.14
Note: in this table, the missense, nonsense, and frameshift mutations were counted. Noncoding and synonymous mutations were excluded from this analysis.
